# Supplementary material for: Transcriptome Analysis Reveals Metabolic Pathways and Key Genes Involved in Oleic Acid Formation of Sunflower (Helianthus annuus L.)
Source: Int J Mol Sci. 2025 Jul 15;26(14):6757. doi: 10.3390/ijms26146757 (PMC12295131; doi:10.3390/ijms26146757)
Supplement: Supplementary file 1 [file ijms-26-06757-s001.zip]

Archive with 1 entries (1 files):
- ijms-3607636-supplementary.pdf
